# Supplementary material for: Co‐evolution of cerebral and cerebellar expansion in cetaceans
Source: J Evol Biol. 2019 Sep 26;32(12):1418–31. doi: 10.1111/jeb.13539 (PMC6916408; doi:10.1111/jeb.13539)
Supplement: Supplementary file 2 [file JEB-32-1418-s002.xlsx]

## Sheet: TABLE S1
TABLE S1A
PHENOTYPIC DATA
Species	Sex	Body Mass_kg	Brain Mass_g	Cerebellum mass_g	Cerebrum mass_g	RoB mass_g
Balaena_mysticetus	M	21554	2740	656	1976	108
Balaena_mysticetus	M	18790	3133	575	2383	175
Balaena_mysticetus	M	12378	2500	609	1740	151
Balaena_mysticetus	M	9946	2781	510	2171	100
Balaena_mysticetus	F	20836	2560	552	1915	93
Balaena_mysticetus	M	10001	2717	676	1895	146
Balaena_mysticetus		15584.2	2738.5	596.333	2013.33	128.833
Balaenoptera_borealis	F	37000	4970	950	3920	100
Cephalorhynchus_commersonii	M	41	685	125	534	26
Cephalorhynchus_commersonii	F	48	725	145	555	25
Cephalorhynchus_commersonii		44.5	705	135	544.5	25.5
Delphinapterus_leucas	F	636	2083	305	1687	91
Delphinapterus_leucas	F	291	1991	307	1610	74
Delphinapterus_leucas	F	618	1871	229	1565	77
Delphinapterus_leucas	M	768	2051	258	1705	88
Delphinapterus_leucas	F	636	2200	301	1830	69
Delphinapterus_leucas		589.8	2039.2	280	1679.4	79.8
Delphinus_delphis	F	58	808	125	644	39
Delphinus_delphis	F	59	753	111	604	38
Delphinus_delphis	M	91	757	121	590	46
Delphinus_delphis	M	75	783	136	604	43
Delphinus_delphis	M	86	1026	141	841	44
Delphinus_delphis	F	55	688	96	551	41
Delphinus_delphis	F	86	809	130	631	48
Delphinus_delphis	M	89	874	119	711	44
Delphinus_delphis		74.875	812.25	122.375	647	42.875
Eubalaena_australis	M	33636	2750	600	2000	150
Globicephala_macrorhynchus	F	643	2922	403	2431	88
Grampus_griseus	M	400	2551	373	2080	98
Kogia_breviceps	F	368	1000	91	868	41
Kogia_breviceps	F	248	999	113	845	41
Kogia_breviceps		308	999.5	102	856.5	41
Lagenorhynchus_obliquidens	F	98	1377	227	1077	73
Orcinus_orca	F	2409	6215	753	5270	192
Orcinus_orca	M	1877	6138	857	5097	184
Orcinus_orca	M	3455	7100	840	6014	246
Orcinus_orca	F	3818	5689	1089	4408	192
Orcinus_orca	M	6750	9300	1358	7700	242
Orcinus_orca	F	2090	5420	842	4412	166
Orcinus_orca		3399.83	6643.67	956.5	5483.5	203.667
Physeter_macrocephalus	M	32475	8200	550	7466	184
Physeter_macrocephalus	M	36700	9200	444	8452	304
Pseudorca_crassidens	F	536	3828	639	3053	136
Pseudorca_crassidens	F	385	4150	660	3357	133
Pseudorca_crassidens	F	773	4119	620	3288	211
Pseudorca_crassidens		564.667	4032.33	639.667	3232.67	160
Stenella_attenuata	M	65	876	120	717	39
Stenella_attenuata	M	70	842	99	711	32
Stenella_attenuata	M	60	712	95	582	35
Stenella_attenuata		65	810	104.667	670	35.3333
Stenella_longirostris	M	54	508	78	394	36
Stenella_longirostris	M	64	507	68	416	23
Stenella_longirostris	M	64	709	105	565	39
Stenella_longirostris		60.6667	574.667	83.6667	458.333	32.6667
Tursiops_truncatus	M	268	1691	230	1400	61
Tursiops_truncatus	F	195	1555	283	1195	77
Tursiops_truncatus	M	222	1778	299	1401	78
Tursiops_truncatus	M	245	1910	301	1519	90
Tursiops_truncatus	M	152	1625	266	1298	61
Tursiops_truncatus	M	186	1849	274	1491	84
Tursiops_truncatus	F	172	1629	239	1292	98
Tursiops_truncatus	M	198	1724	257	1394	73
Tursiops_truncatus	F	151	1673	259	1329	85
Tursiops_truncatus	F	164	1446	223	1151	72
Tursiops_truncatus	F	177	1558	233	1238	87
Tursiops_truncatus	F	155	1453	234	1158	61
Tursiops_truncatus	F	161	1506	226	1210	70
Tursiops_truncatus		188.154	1645.92	255.692	1313.54	76.6923
Ziphius_cavirostris	F	2273	2004	206	1726	72
EXCLUDED DATA
Megaptera_novaeangliae	M	35100	5802	1391	4411	0
OTHER MAMMALS		Body Mass_g	Brain Mass ( excl. olfactory bulb)_mg	Cerebellum mass_mm3	Cerebrum mass_mm3	RoB ( excl. olfactory bulb) mass_mm3
Alouatta_palliata		6400	48968	5699	36026	7243
Antechinus_flavipes		30.7	661	92.7	276.2	292.1
Aotus_trivirgatus		830	16137.8	1873	11532.8	2732
Atelerix_algirus		790	2570.9	358	1250.9	962
Ateles_geoffroyi		8000	100941	12438	78487	10016
Avahi_laniger		1285	9704.7	1489	5931.7	2284
Bassaricyon_gabbii		1250	15749.8	1795.2	11178.7	2775.84
Caenolestes_fuliginosus		28.64	617.3	129.5	184.2	303.6
Callimico_goeldii		480	10483.5	1240	7423.5	1820
Callithrix_jacchus		280	7218.8	757	5073.8	1388
Callithrix_pygmaea		140	4289	468	2953	868
Callorhinus_ursinus		150917	268042	40414.6	197717	29910.2
Caluromys_lanatus		384	4113.3	686.6	1690.3	1736.4
Camelus_dromedarius		492714	553206	70519.7	413312	69373.9
Canis_latrans		11989.1	73023.4	6244.8	56152.3	10626.2
Cebus_capucinus		3100	66898	7871	51182	7845
Cercopithecus_ascanius		3400	63406	5828	49990	7588
Cercopithecus_mitis		6300	70447	6758	54794	8895
Cheirogaleus_major		450	6210.9	947	3804.9	1459
Cheirogaleus_medius		177	2854.8	437	1661.8	756
Choloepus_didactylus		5070	19624.8	2654.4	12559.7	4410.72
Chrysochloris_asiatica		49	598.7	72.6	305.3	220.8
Chrysochloris_stuhlmanni		39.8	632.1	74.7	336.2	221.2
Crocidura_olivieri		28	370.24	51.3	164.54	154.4
Crocidura_russula		11	161.55	21.8	73.55	66.2
Crocuta_crocuta		62370	140607	14094.7	106166	20345.8
Dasypus_novemcinctus		2743.5	8430.72	1880.64	3678.24	2871.84
Dasyurus_hallucatus		513	6361.8	1100.2	3074.3	2187.3
Daubentonia_madagascariensis		2800	41918	6461	27728	7729
Desmana_moschata		440	3476.6	514	1730.6	1232
Didelphis_aurita		1105.88	5385.4	916.9	2335	2133.5
Didelphis_marsupialis		1535	5997.7	852.6	2931.2	2213.9
Didelphis_virginiana		2797	7767.3	1407.9	3523.3	2836.1
Echinops_telfairi		87.5	494.3	57.9	216.2	220.2
Elephantulus_fuscipes		57	1169.1	183	464.1	522
Equus_burchellii		250000	430917	47924.6	325494	57498.7
Erinaceus_europaeus		860	2715.7	394	1359.7	962
Erythrocebus_patas		7800	103116	8738	83127	11251
Eulemur_fulvus		1400	21896	3328	14604	3964
Eumetopias_jubatus		382467	514564	93486.8	377049	44028.2
Galago_senegalensis		186	4428.7	672	2654.7	1102
Galagoides_demidoff		81	3118.6	413	2003.6	702
Galemys_pyrenaicus		57.5	1192.6	184	585.4	423.2
Gorilla_gorilla		105000	470045	69249	364784	36012
Hemicentetes_semispinosus		110	663.4	117	281.4	265
Hemiechinus_auritus		250	1533.2	198	766.2	569
Homo_sapiens		65000	1.25173e+06	137421	1.053e+06	61315
Hylobates_lar		5700	97463	12078	73286	12099
Indri_indri		6250	36115	5504	23860	6751
Isoodon_obesulus		691	4522.1	743.4	1946.9	1831.8
Lagothrix_lagotricha		5200	95428	11268	73161	10999
Lama_glama		78322.7	162488	22925.8	112543	27019.2
Lepilemur_ruficaudatus		915	7059.7	1165	4200.7	1694
Lestoros_inca		23.07	489.4	104	132.3	253.1
Limnogale_mergulus		92	1003.8	176	397.2	430.6
Lophocebus_albigena		7900	97482	10726	75442	11314
Loris_tardigradus		322	6181.8	728	4271.8	1182
Macaca_mulatta		7800	87814	8965	69644	9205
Macropus_eugenii		4425	11354.9	1632.5	6047.1	3675.3
Macropus_giganteus		33409.9	50883.7	6883.9	30325.9	13673.9
Macropus_rufogriseus		12257.5	34015.5	6281.4	17520.5	10213.6
Marmosa_murina		60	692.9	98.3	315.8	278.8
Mephitis_mephitis		1980	7813.92	1201.92	5185.44	1426.56
Micoureus_demerarae		102.28	1236.8	166.2	548.2	522.4
Microcebus_murinus		54	1636.4	234	984.1	418.3
Microgale_cowani		15.2	355.78	49.5	175.18	131.1
Microgale_talazaci		50.4	665.8	92.3	298.3	275.2
Micropotamogale_lamottei		64.2	708.7	82.7	291.9	334.1
Miopithecus_talapoin		1200	37748	3374	29433	4941
Mustela_nivalis		78.45	2068.32	298.56	1211.52	558.24
Myrmecophaga_tridactyla		18940	45647.5	8314.08	25449.1	11884.3
Nasalis_larvatus		14000	92766	12113	68876	11777
Nasua_nasua		3187.5	24193.9	3335.04	17265.6	3593.28
Neomys_fodiens		15.2	283.22	38.9	126.72	117.6
Nycticebus_coucang		800	11592	1310	7766	2516
Odocoileus_virginianus		65090	115636	14463.8	79201	21971.5
Oryzorictes_hova		44.2	511.9	81.3	241.8	188.8
Otolemur_crassicaudatus		850	9500	1414	5916	2170
Pan_troglodytes		46000	381847	43663	309457	28727
Panthera_leo		84000	231089	32487.4	167112	31489.4
Panthera_pardus		48000	133898	16028.2	96283.2	21586.6
Pecari_tajacu		21133.7	50435.5	6330.24	34555.2	9550.08
Perameles_nasuta		1273	4994.7	874.7	2181.1	1938.9
Perodicticus_potto		1150	12899	1699	8498	2702
Petauroides_volans		900	4490.5	903.9	2013.1	1573.5
Petaurus_breviceps		120.76	2316.8	357.4	1144.4	815
Philander_opossum		570	3297.5	487.9	1569.45	1240.15
Phoca_vitulina		73635	239901	33550.7	181017	25333.2
Pithecia_monachus		1500	32831	3908	24050	4873
Potamogale_velox		660	3789.4	605	1578.4	1606
Potorous_tridactylus		1054.67	11113.9	1435.9	5989	3689
Procyon_cancrivorus		6931.72	36858.2	4155.84	27372	5330.4
Propithecus_verreauxi		3480	25045	3957	15847	5241
Pseudocheirus_peregrinus		759	5208.8	881	2365.6	1962.2
Puma_concolor		54432	104803	12413.3	77539.2	14850.2
Pygathrix_nemaeus		7500	72520	8063	53884	10573
Rhynchocyon_cirnei		490	5251.5	798	2317.5	2136
Saguinus_bicolor		340	9550.9	1061	6757.9	1732
Saguinus_oedipus		380	9516.5	984	6770.5	1762
Saimiri_sciureus		660	22544.6	2260	17254.6	3030
Setifer_setosus		248	1194.1	142	594.5	457.6
Setonix_brachyurus		3027.67	13211.1	2022.3	6541.1	4647.7
Sminthopsis_murina		17	390.4	50.2	175.2	165
Solenodon_paradoxus		900	3816.4	753	1826.4	1237
Sorex_araneus		10.3	172.23	20.4	79.63	72.2
Sorex_minutus		5.3	94.62	11	41.52	42.1
Suncus_murinus		35.5	319.9	44.8	143.2	131.9
Talpa_europaea		76	894.2	174	407.8	312.4
Tamandua_tetradactyla		4361	19445.8	3420.48	11507.5	4517.76
Taxidea_taxus		7842.15	42720	4135.2	31625.8	6959.04
Tenrec_ecaudatus		832	1999.5	309	946.5	744
Thylamys_elegans		20.1	1924.1	273.7	900.1	750.3
Thylogale_billardierii		3618	23772.9	3577.6	13040.3	7155
Trichechus_manatus		756000	283022	44297.3	203151	35574.1
Trichosurus_vulpecula		1761	11826.8	1844.4	6369.8	3612.6
Tupaia_glis		170	2864.5	376	1586.5	902
Tupaia_minor		70	2334	308	1221	805
Urogale_everetti		275	3810.1	513	2068.1	1229
Ursus_maritimus		317000	391320	61999.7	282188	47133.1
Varecia_variegata		3000	29340	4286	18683	6371
Vombatus_ursinus		27192	51237.7	7094.6	31499.6	12643.5
Vulpes_vulpes		3722.71	37802.4	4112.64	27277.9	6411.84
Vulpes_zerda		1317.13	14754.2	1860	9923.04	2971.2
Zalophus_californianus		91000	384967	73013.6	279281	32672.2

## Sheet: TABLE S1B
TABLE S1B
ECOLOGICAL DATA
SPECIES	SOCIAL GROUP SIZE	SOCIAL REPERTOIRE SIZE	LATITUDINAL RANGE (degrees)	DIETARY RANGE (CATEGORICAL)	MAXIMUM DIVE TIME (min)	TONAL RANGE (kHz)	TONAL COMPLEXITY [Inflection Points]
Balaena_mysticetus	2	0.36	30	1	62	0.296665	0
Eubalaena_australis	3	0.09	45	1	33	-	-
Balaenoptera_borealis	3.5	0.08	150	3	12.2	0.531479	0
Cephalorhynchus_commersonii	7.23	0	25	3	-	-	-
Delphinus_delphis	117.75	0.47	105	2	5.9	1.17609	0.0791812
Globicephala_macrorhynchus	56.79	0.44	110	3	4.4	1.36847	-0.154902
Grampus_griseus	22.28	0	115	2	30	1.34044	0.136721
Lagenorhynchus_obliquidens	82.6	0.83	40	2	6.2	1.07918	0
Orcinus_orca	6.45	1.68	160	4	11.2	1.25406	1.3251
Pseudorca_crassidens	40.83	0.89	100	3	14.83	1.21032	-0.124939
Stenella_attenuata	143.28	0	80	3	4.8	1.26174	0.278754
Stenella_longirostris	81.88	0.66	75	3	3.5	1.38739	0.278754
Tursiops_truncatus	16.97	1.98	120	3	6.8	1.60271	0.568202
Kogia_breviceps	3	0	75	2	52.2	-	-
Physeter_catodon	7	0.35	160	2	73	-	-
Ziphius_cavirostris	2.3	0	135	3	88.1	-	-
Delphinapterus_leucas	2.8	0.62	30	3	18.3	1.2878	1.13033

## Sheet: TABLE S2
TABLE S2
PHYLOGENETIC SIGNAL
A) ACROSS MAMMALS
		likelihood						Likelihood Ratio			P
	n	Lambda = 0	lambda = 1	lambda = estimate		ML lambda estimate		diff from 0	diff from 1		diff from 0	diff from 1
Cerebrum volume	141	-229.924	-111.149	-111.149		1		237.55	0		1.3456e-53	1
Cerebellum volume	141	-218.256	-104.155	-104.155		1		228.201	0		1.47096e-51	1
Rest of brain volume	141	-176.852	-77.8869	-77.7772		1		198.149	0.219388		5.29286e-45	0.639507
Cerebrum volume ~ Rest of brain volume	141	-158.435	23.4171	26.4657		0.976785		369.801	6.0973		2.06762e-82	0.0135388
Cerebellum volume ~ Rest of brain volume	141	-124.077	24.6249	28.9456		0.970099		306.045	8.64126		1.58809e-68	0.00328635
B) WITHIN CETACEANS
		likelihood						Likelihood Ratio			P
	n	Lambda = 0	lambda = 1	lambda = estimate		ML lambda estimate		diff from 0	diff from 1		diff from 0	diff from 1
Cerebrum volume	17	-6.53762	-5.98554	-5.72117		0.922647		1.6329	0.528736		0.201302	0.467139
Cerebellum volume	17	-5.45619	-5.57347	-5.07817		0.886825		0.990598	0.756034		0.319596	0.384573
Rest of brain volume	17	-2.34514	-4.55726	-2.34514		1e-07		0	4.42425		1	0.0354316
Cerebrum volume ~ Rest of brain volume	17	9.58373	6.83731	9.7282		0.542337		0.288948	5.78178		0.590895	0.0161931
Cerebellum volume ~ Rest of brain volume	17	5.87516	5.51352	7.03241		0.818368		2.31449	3.03777		0.128174	0.0813475

## Sheet: TABLE S3
TABLE S3
PHYLOGENETIC t-TESTS, ABSOLUTE VOLUMES
		LAMBDA FIXED AT 1						LAMBDA ESTIMATED
A) ACROSS MAMMALS: ABSOLUTE VOLUME
		Taxon effect - CEREBELLUM, lambda = 1						Taxon effect - CEREBELLUM, lambda = est						Likelihood
	n	beta	st'd error beta	t	p	R2		beta	st'd error beta	t	p	R2		lambda = 1	lambda est	LR	p		Lambda ML
Cetaceans v other mammals	141	1.77126	0.464426	3.81387	0.000205016	0.0935134		1.77136	0.464078	3.81694	0.000203284	0.0936501		-97.2339	-97.2336	0.00047	0.982704		0.999763
Cetaceans v other placentals	117	1.7705	0.4617	3.83474	0.000205644	0.111653		1.7705	0.4617	3.83474	0.000206466	0.111653		-79.7534	-79.7534	0	1		1
Cetaceans v primates	56	2.1357	0.648325	3.29418	0.00174642	0.162324		2.13525	0.632229	3.37734	0.00137767	0.169219		-24.7483	-24.6909	0.114888	0.734646		0.991497
Cetaceans v non-primate placentals	78	1.77051	0.486962	3.63583	0.000501851	0.144917		1.77076	0.486032	3.6433	0.000493139	0.145427		-61.3188	-61.3177	0.002176	0.962794		0.999418
		Taxon effect - CEREBRUM, lambda = 1						Taxon effect - CEREBRUM, lambda = est						Likelihood
	n	beta	st'd error beta	t	p	R2		beta	st'd error beta	t	p	R2		lambda = 1	lambda est	LR	p		Lambda ML
Cetaceans v other mammals	141	1.87883	0.487565	3.85349	0.000177228	0.0952806		1.87909	0.486539	3.86216	0.000172143	0.0956685		-104.089	-104.087	0.003862	0.950447		0.999337
Cetaceans v other placentals	117	1.8773	0.486169	3.86142	0.000186751	0.113035		1.8773	0.486169	3.86142	0.000187517	0.113035		-85.7954	-85.7954	0	1		1
Cetaceans v primates	56	2.21429	0.663399	3.33779	0.00153447	0.165932		2.21354	0.650894	3.40077	0.00128445	0.171171		-26.0354	-26.0016	0.067576	0.794899		0.993567
Cetaceans v non-primate placentals	78	1.88011	0.519274	3.62064	0.000527611	0.143883		1.88079	0.516551	3.64105	0.000496814	0.145274		-66.33	-66.3221	0.015726	0.900204		0.998403
		Taxon effect - RoB, lambda = 1						Taxon effect - RoB, lambda = est						Likelihood
	n	beta	st'd error beta	t	p	R2		beta	st'd error beta	t	p	R2		lambda = 1	lambda est	LR	p		Lambda ML
Cetaceans v other mammals	141	1.02525	0.395566	2.59186	0.0105652	0.0454769		1.02902	0.384228	2.67816	0.0083019	0.0484066		-74.6056	-74.3236	0.563932	0.45268		0.990883
Cetaceans v other placentals	117	1.02462	0.3923	2.61184	0.010207	0.0550928		1.02755	0.383224	2.68132	0.00842181	0.057891		-60.6956	-60.5159	0.359438	0.548819		0.992913
Cetaceans v primates	56	1.43812	0.549749	2.61596	0.0115133	0.108894		1.43677	0.490728	2.92783	0.00502055	0.132754		-15.5122	-14.7403	1.54371	0.214067		0.960344
Cetaceans v non-primate placentals	78	1.02366	0.423877	2.41499	0.0181395	0.0695698		1.02928	0.406045	2.5349	0.0133318	0.0761107		-50.497	-50.1356	0.72267	0.395269		0.98692
B) WITHIN CETACEANS: Mysticetes v odontocets
		Taxon effect, lambda = 1						Taxon effect, lambda = est						Likelihood
	n	beta	st'd error beta	t	p	R2		beta	st'd error beta	t	p	R2		lambda = 1	lambda est	LR	p		Lambda ML
Brain volume	17	-0.185325	0.514989	-0.359862	0.723967	0.00756007		-0.264962	0.204739	-1.29415	0.216556	0.0896829		-5.68436	-4.84752	1.67368	0.195767		1e-07
Cerebellum volume	17	-0.480993	0.494551	-0.972585	0.346183	0.0527097		-0.461376	0.182027	-2.53466	0.0238152	0.274263		-4.99592	-2.84864	4.29455	0.0382346		1e-07
Cerebrum volume	17	-0.134156	0.523076	-0.256476	0.801068	0.00385448		-0.22562	0.211453	-1.067	0.304027	0.0627664		-5.94925	-5.39604	1.10642	0.292862		1e-07
RoB volume	17	-0.140468	0.480747	-0.292187	0.774146	0.00499685		-0.234133	0.167343	-1.39912	0.183541	0.103259		-4.51468	-1.41874	6.1919	0.0128337		1e-07

## Sheet: TABLE S4
TABLE S4
BRAIN COMPONENT SCALING
		LAMBDA FIXED AT 1													LAMBDA ESTIMATED
A) CEREBRUM ~ ROB		RoB					Taxon effect								RoB					Taxon effect							Likelihood
	n	beta	st'd error beta	t	p		beta	st'd error beta	t	p		R2			beta	st'd error beta	t	p		beta	st'd error beta	t	p		R2		lambda = 1	lambda est	LR	p		Lambda ML
Cetaceans v other mammals	141	1.20607	0.02141	56.3321	1.24805e-96		0.642301	0.102933	6.23999	8.02867e-08		0.96151			1.23174	0.019461	63.2925	8.95913e-103		0.607521	0.081453	7.45855	9.30456e-12		0.970232		117.359	127.849	20.9798	4.64144e-06		0.918425
Cetaceans v other placentals	117	1.20992	0.024791	48.8047	8.90772e-78		0.637592	0.10822	5.89163	4.86865e-07		0.958473			1.24221	0.0219	56.722	2.44048e-84		0.594303	0.083013	7.15916	9.03361e-11		0.970101		89.8823	102.589	25.4126	4.62873e-07		0.906663
Cetaceans v primates	56	1.15855	0.045113	25.681	3.2888e-31		0.548155	0.196605	2.7881	0.0110196		0.934721			1.23175	0.038293	32.1666	1.54395e-35		0.428138	0.119165	3.59281	0.000735756		0.963127		43.4168	52.7262	18.6187	1.59647e-05		0.756984
Cetaceans v non-primate placentals	78	1.19443	0.030824	38.7499	6.80054e-51		0.657418	0.119627	5.49557	3.89912e-06		0.957725			1.24105	0.026425	46.9652	2.69888e-56		0.599035	0.0874	6.85394	1.94124e-09		0.972473		48.1406	59.2314	22.1815	2.48052e-06		0.878392
B) CEREBELLUM ~ ROB
		RoB					Taxon effect								RoB					Taxon effect							Likelihood
	n	beta	st'd error beta	t	p		beta	st'd error beta	t	p		R2			beta	st'd error beta	t	p		beta	st'd error beta	t	p		R2		lambda = 1	lambda est	LR	p		Lambda ML
Cetaceans v other mammals	141	1.14577	0.021583	53.0865	2.97423e-93		0.596561	0.103766	5.7491	5.68621e-07		0.956806			1.17627	0.018364	64.0531	1.85972e-103		0.556059	0.072884	7.62937	3.69438e-12		0.971407		118.495	130.86	24.7291	6.59812e-07		0.852044
Cetaceans v other placentals	117	1.14406	0.025525	44.8211	8.40851e-74		0.598271	0.111427	5.36918	3.62824e-06		0.951108			1.18734	0.021169	56.0886	8.22743e-84		0.542998	0.076595	7.08921	1.2811e-10		0.970009		93.2996	101.53	16.4599	4.96893e-05		0.836569
Cetaceans v primates	56	1.12645	0.046655	24.1442	6.37838e-30		0.515732	0.203325	2.53649	0.0196381		0.926582			1.187	0.041611	28.5261	5.14281e-33		0.427779	0.13658	3.13208	0.00287358		0.952118		45.2988	48.933	7.26834	0.00701808		0.816152
Cetaceans v non-primate placentals	78	1.11359	0.031971	34.8312	1.21025e-47		0.630574	0.124078	5.08207	1.84772e-05		0.948347			1.17544	0.025816	45.5315	2.41013e-55		0.55646	0.081734	6.80818	2.35814e-09		0.971693		50.9903	56.9096	11.8386	0.000580147		0.783145
C) CEREBRUM ~ CEREBELLUM
		RoB					Taxon effect								RoB					Taxon effect							Likelihood
	n	beta	st'd error beta	t	p		beta	st'd error beta	t	p		R2			beta	st'd error beta	t	p		beta	st'd error beta	t	p		R2		lambda = 1	lambda est	LR	p		Lambda ML
Cetaceans v other mammals	141	1.03021	0.017011	60.5611	9.00409e-101		0.0540661	0.098533	0.548711	0.585385		0.966505			1.03111	0.016695	61.7616	2.23959e-101		0.0517263	0.091513	0.565234	0.572846		0.968187		128.295	129.517	2.44282	0.118064		0.973162
Cetaceans v other placentals	117	1.03399	0.018413	56.1555	2.16622e-84		0.046621	0.097563	0.477856	0.634756		0.968269			1.0335	0.018039	57.2924	8.25822e-85		0.0467965	0.091372	0.512153	0.609552		0.969891		109.039	109.94	1.80191	0.179482		0.976853
Cetaceans v primates	56	0.999999	0.028984	34.5018	1.64563e-37		0.0785876	0.15364	0.511505	0.612742		0.962526			0.999999	0.028984	34.5018	5.05043e-37		0.0785876	0.15364	0.511505	0.611205		0.962526		60.839	60.839	0	1		1
Cetaceans v non-primate placentals	78	1.04549	0.023767	43.9892	8.40877e-55		0.029055	0.110539	0.262848	0.794051		0.966827			1.0449	0.023192	45.0544	5.06635e-55		0.0293715	0.102473	0.286627	0.77521		0.968991		60.4463	61.2611	1.62944	0.20178		0.971343
D) WITHIN CETACEANS: Mysticetes v odontocets
		Scaling effect					Taxon effect								Scaling effect					Taxon effect							Likelihood
	n	beta	st'd error beta	t	p		beta	st'd error beta	t	p		R2			beta	st'd error beta	t	p		beta	st'd error beta	t	p		R2		lambda = 1	lambda est	LR	p		Lambda ML
Cerebrum ~ Cerebellum	17	1.02705	0.061293	16.7563	1.08886e-09		0.359845	0.128411	2.80229	0.0159762		0.94313			1.02705	0.061293	16.7563	1.08886e-09		0.359845	0.128411	2.80229	0.0159762		0.94313		18.3873	18.3873	0	1		1
E) WITHIN ODONTOCETES: Delphinoidea v PZIP
		Scaling effect					Taxon effect								Scaling effect					Taxon effect							Likelihood
	n	beta	st'd error beta	t	p		beta	st'd error beta	t	p		R2			beta	st'd error beta	t	p		beta	st'd error beta	t	p		R2		lambda = 1	lambda est	LR	p		Lambda ML
Cerebrum ~ Cerebellum	14	1.03352	0.058538	17.6555	7.23488e-09		-0.260443	0.122291	-2.1297	0.0590515		0.957119			1.09279	0.061623	17.7335	2.6157e-08		-0.29255	0.046889	-6.23921	0.000151577		0.960374		16.7245	17.0084	0.567758	0.451151		1e-07

## Sheet: TABLE S5
TABLE S5
VARIABLE RATES MODELS
		Marginal Likelihood
Dependent variable	Cofactor	Variable rate model	Constant rate model	Bayes factor
Cerebellum	RoB	-206.139	-215.884	19.489
Cerebrum	RoB	-210.237	-222.778	25.0822
Cerebellum	Cerebrum	-234.193	-248.409	28.4322
Cerebrum	Cerebellum	-234.13	-248.447	28.6354
Brain	Body	-283.272	-296.006	25.4675
Brain	-	-121.048	-120.884	-0.326354

## Sheet: TABLE S6
TABLE S6
TESTS OF ECOLOGICAL ASSOCIATIONS
			LAMBDA FIXED AT 1										LAMBDA ESTIMATED
A) SOCIAL GROUP SIZE
			Focal trait					Cofactor					Focal trait					Cofactor					Likelihood
Focal trait	Cofactor	n	beta	st'd error beta	t	p		beta	st'd error beta	t	p		beta	st'd error beta	t	p		beta	st'd error beta	t	p		lambda = 1	lambda est	LR	p		Lambda ML
Cerebellum	RoB	17	-2.84704	0.938696	-3.03298	0.00960963		2.56688	0.989668	2.59368	0.0222716		-1.7189	0.864645	-1.98798	0.0701166		1.48196	0.973727	1.52195	0.153929		-12.936	-11.4852	2.90162	0.0884908		0.779538
Cerebrum	RoB	17	-2.01309	1.16121	-1.73361	0.106622		1.85984	1.26273	1.47287	0.164581		-1.27615	1.04801	-1.21769	0.246746		1.10493	1.25164	0.882789	0.394691		-15.2286	-12.2895	5.87829	0.0153287		0.66382
Brain	Body	17	0.00903594	0.970011	0.0093153	0.992709		-0.278787	0.532958	-0.523093	0.60971		0.763151	0.560335	1.36196	0.198232		-0.644018	0.189255	-3.40291	0.00524145		-16.0737	-10.6198	10.9078	0.000957578		1e-07
B) SOCIAL REPERTOIRE SIZE
			Focal trait					Cofactor					Focal trait					Cofactor					Likelihood
Focal trait	Cofactor	n	beta	st'd error beta	t	p		beta	st'd error beta	t	p		beta	st'd error beta	t	p		beta	st'd error beta	t	p		lambda = 1	lambda est	LR	p		Lambda ML
Cerebellum	RoB	17	0.595059	1.23988	0.479934	0.639248		1.49443	1.3072	1.14323	0.273562		-0.251119	0.883404	-0.284263	0.781055		1.17786	1.04838	1.12351	0.283196		-17.6667	-13.3494	8.63459	0.00329839		0.272196
Cerebrum	RoB	17	-0.703019	1.33852	-0.525222	0.608271		2.78238	1.45554	1.91158	0.0782258		-1.13495	1.05394	-1.07686	0.302716		2.22632	1.2914	1.72396	0.110355		-17.6443	-12.8291	9.63046	0.00191377		0.284847
Brain	Body	17	2.79076	1.12165	2.48808	0.0271929		-0.647095	0.616273	-1.05001	0.31284		1.5096	0.59829	2.5232	0.0267515		-0.485841	0.202075	-2.40426	0.0332593		-18.543	-11.734	13.6179	0.000224042		1e-07
C) TONAL RANGE
			Focal trait					Cofactor					Focal trait					Cofactor					Likelihood
Focal trait	Cofactor	n	beta	st'd error beta	t	p		beta	st'd error beta	t	p		beta	st'd error beta	t	p		beta	st'd error beta	t	p		lambda = 1	lambda est	LR	p		Lambda ML
Cerebellum	RoB	12	-0.0299142	0.938583	-0.0318716	0.975355		0.28172	1.19167	0.236407	0.819057		-0.469713	0.800578	-0.586717	0.575818		0.604819	1.05003	0.576003	0.58265		-0.908138	0.156193	2.12866	0.144567		0.841704
Cerebrum	RoB	12	0.356928	0.648205	0.550641	0.596916		-0.164045	0.795041	-0.206335	0.841683		0.290594	0.619476	0.469097	0.65326		-0.303159	0.785824	-0.385784	0.711113		-0.758927	0.121506	1.76087	0.184517		0.880235
D) TONAL COMPLEXITY
			Focal trait					Cofactor					Focal trait					Cofactor					Likelihood
Focal trait	Cofactor	n	beta	st'd error beta	t	p		beta	st'd error beta	t	p		beta	st'd error beta	t	p		beta	st'd error beta	t	p		lambda = 1	lambda est	LR	p		Lambda ML
Cerebellum	RoB	12	-0.329117	1.50574	-0.218576	0.832454		1.20627	1.91176	0.630975	0.545657		-0.329117	1.50574	-0.218576	0.833217		1.20627	1.91176	0.630975	0.548097		-6.58013	-6.58013	0	1		1
Cerebrum	RoB	12	0.606185	1.04038	0.582656	0.576175		0.106292	1.27606	0.0832973	0.935662		0.606185	1.04038	0.582656	0.578402		0.106292	1.27606	0.0832973	0.935947		-6.43658	-6.43658	0	1		1
E) LATITUDINAL RANGE
			Focal trait					Cofactor					Focal trait					Cofactor					Likelihood
Focal trait	Cofactor	n	beta	st'd error beta	t	p		beta	st'd error beta	t	p		beta	st'd error beta	t	p		beta	st'd error beta	t	p		lambda = 1	lambda est	LR	p		Lambda ML
Cerebellum	RoB	17	-0.0651445	0.344917	-0.18887	0.853111		0.515443	0.363646	1.41743	0.179877		-0.0651445	0.344917	-0.18887	0.853351		0.515443	0.363646	1.41743	0.181796		4.08416	4.08416	0	1		1
Cerebrum	RoB	17	0.428057	0.35851	1.19399	0.253815		0.018228	0.389853	0.046756	0.963418		0.428057	0.35851	1.19399	0.255552		0.018228	0.389853	0.046756	0.963477		4.75083	4.75083	0	1		1
F) DIET BREADTH
			Focal trait					Cofactor					Focal trait					Cofactor					Likelihood
Focal trait	Cofactor	n	beta	st'd error beta	t	p		beta	st'd error beta	t	p		beta	st'd error beta	t	p		beta	st'd error beta	t	p		lambda = 1	lambda est	LR	p		Lambda ML
Cerebellum	RoB	17	3.27923	1.27389	2.57418	0.0231099		-3.04525	1.34306	-2.26739	0.0410664		2.18682	1.18566	1.8444	0.0899409		-2.08858	1.33958	-1.55913	0.144937		-18.1268	-16.9138	2.42601	0.119336		0.759516
Cerebrum	RoB	17	3.90946	1.31771	2.96685	0.0109127		-3.84487	1.43292	-2.68325	0.0187841		3.61363	1.20356	3.00245	0.0110164		-3.96868	1.44797	-2.74085	0.0179031		-17.378	-14.6966	5.36289	0.0205697		0.589054
G) MAXIMUM DIVE TIME
			Focal trait					Cofactor					Focal trait					Cofactor					Likelihood
Focal trait	Cofactor	n	beta	st'd error beta	t	p		beta	st'd error beta	t	p		beta	st'd error beta	t	p		beta	st'd error beta	t	p		lambda = 1	lambda est	LR	p		Lambda ML
Cerebellum	RoB	16	-1.03742	0.787463	-1.31742	0.212298		1.78201	0.971596	1.83411	0.0915416		-0.916421	0.644418	-1.42209	0.18273		1.62677	0.811023	2.00583	0.0701004		-4.74533	-3.68958	2.11151	0.146195		0.764383
Cerebrum	RoB	16	-0.559723	0.727838	-0.769022	0.45675		1.20652	0.890766	1.35447	0.200541		-0.345411	0.720354	-0.479502	0.640973		0.96144	0.911724	1.05453	0.314252		-5.27885	-4.52099	1.51571	0.21827		0.815381
